# Supplementary material for: Comparing Simultaneous Scalp EEG Recordings from the OpenBCI Cyton and Brain Products BrainAmp
Source: Sensors (Basel). 2026 Feb 11;26(4):1153. doi: 10.3390/s26041153 (PMC12944456; doi:10.3390/s26041153)
Supplement: Supplementary file 1 [file sensors-26-01153-s001.zip]

Archive with 1 entries (1 files):
- sensors-4087958-supplementary.pdf
